# Supplementary material for: From Oxidative Stress Damage to Pathways, Networks, and Autophagy via MicroRNAs
Source: Oxid Med Cell Longev. 2018 Apr 12;2018:4968321. doi: 10.1155/2018/4968321 (PMC5932428; doi:10.1155/2018/4968321)
Supplement: Supplementary 3 — Table 3: common pathways (KEGG pathway IDs) of microRNAs associated with oxidative stress. This table is an Excel format of Table 2. [file 4968321.f3.xlsx]

## Sheet: Sheet1
	Suppl. Table 3: Common pathways (KEGG Pathway IDs) of microRNAs associated
	with oxidative stress.
	This Table is an Excel format of Table 2
	KEGG Pathway name	GeneSymbol	KEGG Pathway ID
	MAPK signaling pathway	FGF12	hsa04010
		PRKCA
		MAP3K1
		RPS6KA4
		SOS1
		MAP3K3
		SRF
		PAK2
		MAP2K7
		FGF18
		RAP1B
		MAPKAPK2
		ACVR1B
		TGFBR2
		FGF5
		DUSP6
		ACVR1C
		PDGFRB
	Melanoma	FGF12	hsa05218
		FGF18
		FGF5
		CDH1
		IGF1
		PDGFRB
		PIK3R3
		PDGFC
	Colorectal cancer	RALGDS	hsa05210
		SOS1
		TCF7
		ACVR1B
		TGFBR2
		ACVR1C
		DCC
		PDGFRB
		PIK3R3
		SMAD4
	Glioma	PRKCA	hsa05214
		SHC2
		SOS1
		SHC1
		IGF1
		PDGFRB
		PIK3R3
	Adherens junction	CTNNA1	hsa04520
		ACTN2
		VCL
		TCF7
		BAIAP2
		SRC
		ACVR1B
		SSX2IP
		TGFBR2
		ACVR1C
		CDH1
		SMAD4
	Focal adhesion	ITGB4	hsa04510
		PRKCA
		SHC2
		ACTN2
		TNC
		DIAPH1
		VCL
		COL5A1
		ITGA6
		SOS1
		VAV3
		SHC1
		SRC
		PAK4
		PAK2
		PAK6
		THBS2
		RAP1B
		IGF1
		PDGFRB
		PIK3R3
		PDGFC
	TGF-beta signaling pathway	ID4	hsa04350
		SMURF1
		INHBB
		THBS2
		ACVR1B
		TGFBR2
		ACVR1C
		SMAD4
	mTOR signaling pathway	TSC1	hsa04150
		ULK2
		IGF1
		PIK3R3
		EIF4E
	Prostate cancer	SOS1	hsa05215
		TCF7
		FOXO1
		CREB5
		IGF1
		PDGFRB
		PIK3R3
		PDGFC
		CREB3L2
	Wnt signaling pathway	WNT4	hsa04310
		PRKCA
		TCF7
		VANGL1
		PSEN1
		PPARD
		SMAD4
	Cytokine-cytokine receptor interaction	LEP	hsa04060
		CNTFR
		LIFR
		CXCL11
		INHBB
		KITLG
		TNFRSF21
		ACVR1B
		TGFBR2
		PDGFRB
		PDGFC
	Basal cell carcinoma	WNT4	hsa05217
		TCF7
		PTCH1
	Type II diabetes mellitus	SOCS4	hsa04930
		PIK3R3
	Cell adhesion molecules (CAMs)	SDC2	hsa04514
		CLDN14
		SDC1
		NFASC
		ITGA6
		NEO1
		ALCAM
		NLGN2
		CDH1
	Regulation of actin cytoskeleton	ITGB4	hsa04810
		MYH9
		FGF12
		ACTN2
		DIAPH1
		VCL
		ARPC1A
		ARHGEF7
		PIP4K2B
		ITGA6
		SOS1
		VAV3
		BAIAP2
		DIAPH2
		PAK4
		PAK2
		PAK6
		FGF18
		FGF5
		SLC9A1
		PDGFRB
		PIK3R3
	Long-term potentiation	PRKCA	hsa04720
		RAP1B
	Insulin signaling pathway	TSC1	hsa04910
		SHC2
		SOCS4
		CBL
		SOS1
		FOXO1
		SHC1
		PIK3R3
		EIF4E
	Leukocyte transendothelial migration	CTNNA1	hsa04670
		PRKCA
		ACTN2
		CLDN14
		VCL
		VAV3
		RAP1B
		PIK3R3
	Tight junction	CTNNA1	hsa04530
		MYH9
		PPP2R4
		PRKCA
		ACTN2
		CLDN14
		AMOTL1
		SRC
		CSDA
	Axon guidance	SRGAP3	hsa04360
		PLXNA2
		NTNG1
		EPHB2
		SEMA6D
		EPHA7
		NRP1
		PAK4
		PAK2
		PAK6
		DCC
		EPHB4
		EFNA1
	Calcium signaling pathway	PRKCA	hsa04020
		SLC8A1
		ADCY9
		PDGFRB
	T cell receptor signaling pathway	CBL	hsa04660
		SOS1
		VAV3
		PAK4
		PAK2
		PAK6
		PIK3R3
	GnRH signaling pathway	PRKCA	hsa04912
		MAP3K1
		SOS1
		MAP3K3
		SRC
		ADCY9
		MAP2K7
	ErbB signaling pathway	PRKCA	hsa04012
		SHC2
		CBL
		SOS1
		SHC1
		SRC
		ABL2
		PAK4
		PAK2
		PAK6
		MAP2K7
		PIK3R3
	Acute myeloid leukemia	SOS1	hsa05221
		TCF7
		JUP
		PPARD
		PIK3R3
	VEGF signaling pathway	PRKCA	hsa04370
		SHC2
		SRC
		MAPKAPK2
		PIK3R3
